# Supplementary material for: Surgical management of petrous apex lesions: a descriptive analysis of outcomes by anatomical location for the Kawase, retrosigmoid, and pterional approaches
Source: Front Neurol. 2026 Feb 26;17:1758336. doi: 10.3389/fneur.2026.1758336 (PMC12979083; doi:10.3389/fneur.2026.1758336)
Supplement: Supplementary file 1 [file Table_1.XLSX]

## Sheet: Sheet1
Age	Sex	Tumor type	Apporach	Maximum Tumor diameter (cm)	Tumor Laterality	Preoperative hearing loss	Preoperative facial numbness/pain	Operative Time (h)	Blood Loss (ml)	Extent of Resection	Trigeminal Injury	Facial Palsy	Ocular Motility Deficit	Motor Weakness	Speech Impairment	CSF Leak	Consciousness Impairment	Intracranial Hemorrhage	Intracranial Infection	Hospital Stay (days)
57	Female	Meningiomas	kawase	3.6	left	0	0	4.56	250	GTR	0	0	0	0	0	0	1	0	1	48
51	Female	cyst	kawase	1.18	left	1	0	2.19	200	GTR	0	0	0	0	0	0	0	0	0	13
57	Female	Meningiomas	Retrosigmoid	1.67	right	0	0	2.46	300	GTR	0	0	0	0	0	0	0	0	1	29
65	Female	Cholesteatomas	kawase	4.1	left	0	0	3.56	300	GTR	0	0	0	0	0	0	0	0	0	18
55	Male	Meningiomas	kawase	1.5	right	1	0	3	250	GTR	0	0	0	0	0	1	0	0	1	28
47	Female	cyst	kawase	4.1	right	0	1	3.42	300	GTR	0	0	0	0	0	1	0	0	1	30
57	Female	Schwannomas	kawase	4.5	left	0	0	3	200	GTR	0	1	0	1	0	0	0	0	1	53
61	Male	Meningiomas	kawase	2	right	0	0	3.53	250	GTR	0	0	0	0	0	1	0	0	1	84
47	Female	Meningiomas	kawase	3.4	left	0	1	5.39	300	GTR	0	0	0	0	0	0	0	0	0	27
54	Female	Meningiomas	kawase	1.8	right	0	1	4.36	300	GTR	0	0	1	0	0	1	0	0	1	71
54	Female	Meningiomas	kawase	3.5	left	0	0	4.33	350	GTR	0	0	0	0	0	0	0	0	1	48
59	Male	Meningiomas	Pterional	3.2	left	0	0	2.35	250	GTR	0	0	0	0	0	0	0	0	0	23
57	Female	Meningiomas	Retrosigmoid	1.1	right	0	0	2.58	200	GTR	0	0	0	0	0	0	0	0	0	16
44	Female	Schwannomas	kawase	4.51	left	0	0	4	250	GTR	1	0	0	0	0	0	0	0	1	24
61	Female	Schwannomas	Pterional	5.5	right	0	1	2.1	250	GTR	0	0	0	0	0	0	0	0	0	20
57	Male	Meningiomas	kawase	2.2	left	0	0	3.5	300	GTR	0	0	0	0	0	0	1	0	1	55
48	Female	Meningiomas	kawase	1.9	right	0	1	3.13	300	GTR	0	0	1	0	0	0	0	0	0	26
60	Female	Chordoma	kawase	2.9	left	0	0	3.39	250	GTR	0	0	0	1	1	0	1	1	0	41
60	Male	Meningiomas	Retrosigmoid	4.8	right	1	0	3.25	450	NTR	0	0	0	1	0	0	1	1	0	19
60	Male	Meningiomas	Retrosigmoid	4.7	left	1	0	3	400	GTR	0	0	0	1	0	0	1	0	0	35
58	Female	Meningiomas	Retrosigmoid	2.8	left	0	1	2.5	250	GTR	0	0	0	1	0	0	0	0	0	32
62	Male	Meningiomas	Retrosigmoid	2.2	right	0	0	2.5	200	GTR	0	0	0	0	0	0	0	0	0	28
58	Male	Meningiomas	Retrosigmoid	2.13	left	0	0	2.75	250	GTR	0	1	0	0	0	0	0	0	0	32
54	Female	Meningiomas	Pterional	2.12	left	0	0	2.3	300	GTR	1	1	0	0	1	0	0	0	0	33
60	Male	Meningiomas	Pterional	1.9	left	0	0	3	200	NTR	1	1	0	1	1	0	0	0	0	35
61	Female	Meningiomas	Pterional	2.26	left	0	0	2.5	200	GTR	1	1	0	0	1	0	0	0	0	32
57	Male	Meningiomas	Pterional	2.9	right	0	1	3	200	NTR	0	1	0	0	0	0	0	0	0	31
